# Supplementary material for: Prevalence of permethrin-resistant kdr mutation in head lice (Pediculus humanus capitis) from elementary school students in Jeddah, Saudi Arabia
Source: PeerJ. 2023 Oct 25;11:e16273. doi: 10.7717/peerj.16273 (PMC10612490; doi:10.7717/peerj.16273)
Supplement: Supplemental Information 2 [file peerj-11-16273-s002.ods]

## Sheet: raw
		s/s	r/r	s/r
sample	site	result
1	North Jeddah		+
2	South Jeddah		+
3	South Jeddah	+
4	Middle Jeddah	+
5	South Jeddah		+
6	South Jeddah		+
7	Middle Jeddah	+
8	South Jeddah	+
9	South Jeddah	+
10	South Jeddah	+
11	South Jeddah		+
12	South Jeddah	+
13	South Jeddah		+
14	South Jeddah	+
15	South Jeddah		+
16	Middle Jeddah	+
17	South Jeddah	+
18	South Jeddah		+
19	South Jeddah		+
20	South Jeddah		+
21	South Jeddah	+
22	South Jeddah		+
23	Middle Jeddah	+
24	South Jeddah		+
25	South Jeddah		+
26	South Jeddah	+
27	South Jeddah		+
28	South Jeddah		+
29	South Jeddah		+
30	South Jeddah		+
31	South Jeddah		+
32	South Jeddah		+
33	South Jeddah		+
34	South Jeddah		+
35	Middle Jeddah	+
36	South Jeddah		+
37	South Jeddah		+
38	South Jeddah		+
39	South Jeddah		+
40	South Jeddah		+
41	South Jeddah		+
42	North Jeddah		+
43	South Jeddah		+
44	South Jeddah		+
45	South Jeddah	+

## Sheet: analysed
	S/S	R/R	Total
North Jeddah	0	2	2
Middle Jeddah	5	0	5
South Jeddah	12	26	38
Total	17	28	45
